# Supplementary material for: Synthesis and solid-state characterisation of 4-substituted methylidene oxindoles
Source: Chem Cent J. 2013 Dec 20;7:182. doi: 10.1186/1752-153X-7-182 (PMC3878136; doi:10.1186/1752-153X-7-182)
Supplement: Additional file 1 — DeepZoom: 4-methylidene oxindole synthesis and characterization. Microsoft Silverlight plug-in is required to view this. Use + and - buttons or scroll wheel to zoom in and out of image to view individual spectra. Use home button to reset view to full image. Click table cells to follow link to relevant section of electronic lab notebook for full supporting data (spectral assignments etc). [file 1752-153X-7-182-S1.zip]

Archive with 9,398 entries (9,369 files):
- Default.xap
- GeneratedImages/dzc_output.xml
- GeneratedImages/dzc_output_files/
- GeneratedImages/dzc_output_files/0/
- GeneratedImages/dzc_output_files/0/0_0.jpg
- GeneratedImages/dzc_output_files/1/
- GeneratedImages/dzc_output_files/1/0_0.jpg
- GeneratedImages/dzc_output_files/2/
- GeneratedImages/dzc_output_files/2/0_0.jpg
- GeneratedImages/dzc_output_files/3/
- GeneratedImages/dzc_output_files/3/0_0.jpg
- GeneratedImages/dzc_output_files/4/
- GeneratedImages/dzc_output_files/4/0_0.jpg
- GeneratedImages/dzc_output_files/5/
- GeneratedImages/dzc_output_files/5/0_0.jpg
- GeneratedImages/dzc_output_files/6/
- GeneratedImages/dzc_output_files/6/0_0.jpg
- GeneratedImages/dzc_output_files/7/
- GeneratedImages/dzc_output_files/7/0_0.jpg
- GeneratedImages/dzc_output_files/8/
- GeneratedImages/dzc_output_files/8/0_0.jpg
- GeneratedImages/dzc_output_images/
- GeneratedImages/dzc_output_images/gjtccjesi160113.xml
- GeneratedImages/dzc_output_images/gjtccjesi160113_files/
- GeneratedImages/dzc_output_images/gjtccjesi160113_files/0/
- GeneratedImages/dzc_output_images/gjtccjesi160113_files/0/0_0.jpg
- GeneratedImages/dzc_output_images/gjtccjesi160113_files/1/
- GeneratedImages/dzc_output_images/gjtccjesi160113_files/1/0_0.jpg
- GeneratedImages/dzc_output_images/gjtccjesi160113_files/10/
- GeneratedImages/dzc_output_images/gjtccjesi160113_files/10/0_0.jpg
- GeneratedImages/dzc_output_images/gjtccjesi160113_files/10/0_1.jpg
- GeneratedImages/dzc_output_images/gjtccjesi160113_files/10/1_0.jpg
- GeneratedImages/dzc_output_images/gjtccjesi160113_files/10/1_1.jpg
- GeneratedImages/dzc_output_images/gjtccjesi160113_files/10/2_0.jpg
- GeneratedImages/dzc_output_images/gjtccjesi160113_files/10/2_1.jpg
- GeneratedImages/dzc_output_images/gjtccjesi160113_files/10/3_0.jpg
- GeneratedImages/dzc_output_images/gjtccjesi160113_files/10/3_1.jpg
- GeneratedImages/dzc_output_images/gjtccjesi160113_files/11/
- GeneratedImages/dzc_output_images/gjtccjesi160113_files/11/0_0.jpg
- GeneratedImages/dzc_output_images/gjtccjesi160113_files/11/0_1.jpg
- GeneratedImages/dzc_output_images/gjtccjesi160113_files/11/0_2.jpg
- GeneratedImages/dzc_output_images/gjtccjesi160113_files/11/0_3.jpg
- GeneratedImages/dzc_output_images/gjtccjesi160113_files/11/1_0.jpg
- GeneratedImages/dzc_output_images/gjtccjesi160113_files/11/1_1.jpg
- GeneratedImages/dzc_output_images/gjtccjesi160113_files/11/1_2.jpg
- GeneratedImages/dzc_output_images/gjtccjesi160113_files/11/1_3.jpg
- GeneratedImages/dzc_output_images/gjtccjesi160113_files/11/2_0.jpg
- GeneratedImages/dzc_output_images/gjtccjesi160113_files/11/2_1.jpg
- GeneratedImages/dzc_output_images/gjtccjesi160113_files/11/2_2.jpg
- GeneratedImages/dzc_output_images/gjtccjesi160113_files/11/2_3.jpg
- GeneratedImages/dzc_output_images/gjtccjesi160113_files/11/3_0.jpg
- GeneratedImages/dzc_output_images/gjtccjesi160113_files/11/3_1.jpg
- GeneratedImages/dzc_output_images/gjtccjesi160113_files/11/3_2.jpg
- GeneratedImages/dzc_output_images/gjtccjesi160113_files/11/3_3.jpg
- GeneratedImages/dzc_output_images/gjtccjesi160113_files/11/4_0.jpg
- GeneratedImages/dzc_output_images/gjtccjesi160113_files/11/4_1.jpg
- GeneratedImages/dzc_output_images/gjtccjesi160113_files/11/4_2.jpg
- GeneratedImages/dzc_output_images/gjtccjesi160113_files/11/4_3.jpg
- GeneratedImages/dzc_output_images/gjtccjesi160113_files/11/5_0.jpg
- GeneratedImages/dzc_output_images/gjtccjesi160113_files/11/5_1.jpg
- GeneratedImages/dzc_output_images/gjtccjesi160113_files/11/5_2.jpg
- GeneratedImages/dzc_output_images/gjtccjesi160113_files/11/5_3.jpg
- GeneratedImages/dzc_output_images/gjtccjesi160113_files/11/6_0.jpg
- GeneratedImages/dzc_output_images/gjtccjesi160113_files/11/6_1.jpg
- GeneratedImages/dzc_output_images/gjtccjesi160113_files/11/6_2.jpg
- GeneratedImages/dzc_output_images/gjtccjesi160113_files/11/6_3.jpg
- GeneratedImages/dzc_output_images/gjtccjesi160113_files/11/7_0.jpg
- GeneratedImages/dzc_output_images/gjtccjesi160113_files/11/7_1.jpg
- GeneratedImages/dzc_output_images/gjtccjesi160113_files/11/7_2.jpg
- GeneratedImages/dzc_output_images/gjtccjesi160113_files/11/7_3.jpg
- GeneratedImages/dzc_output_images/gjtccjesi160113_files/12/
- GeneratedImages/dzc_output_images/gjtccjesi160113_files/12/0_0.jpg
- GeneratedImages/dzc_output_images/gjtccjesi160113_files/12/0_1.jpg
- GeneratedImages/dzc_output_images/gjtccjesi160113_files/12/0_2.jpg
- GeneratedImages/dzc_output_images/gjtccjesi160113_files/12/0_3.jpg
- GeneratedImages/dzc_output_images/gjtccjesi160113_files/12/0_4.jpg
- GeneratedImages/dzc_output_images/gjtccjesi160113_files/12/0_5.jpg
- GeneratedImages/dzc_output_images/gjtccjesi160113_files/12/0_6.jpg
- GeneratedImages/dzc_output_images/gjtccjesi160113_files/12/0_7.jpg
- GeneratedImages/dzc_output_images/gjtccjesi160113_files/12/10_0.jpg
- GeneratedImages/dzc_output_images/gjtccjesi160113_files/12/10_1.jpg
- GeneratedImages/dzc_output_images/gjtccjesi160113_files/12/10_2.jpg
- GeneratedImages/dzc_output_images/gjtccjesi160113_files/12/10_3.jpg
- GeneratedImages/dzc_output_images/gjtccjesi160113_files/12/10_4.jpg
- GeneratedImages/dzc_output_images/gjtccjesi160113_files/12/10_5.jpg
- GeneratedImages/dzc_output_images/gjtccjesi160113_files/12/10_6.jpg
- GeneratedImages/dzc_output_images/gjtccjesi160113_files/12/10_7.jpg
- GeneratedImages/dzc_output_images/gjtccjesi160113_files/12/11_0.jpg
- GeneratedImages/dzc_output_images/gjtccjesi160113_files/12/11_1.jpg
- GeneratedImages/dzc_output_images/gjtccjesi160113_files/12/11_2.jpg
- GeneratedImages/dzc_output_images/gjtccjesi160113_files/12/11_3.jpg
- GeneratedImages/dzc_output_images/gjtccjesi160113_files/12/11_4.jpg
- GeneratedImages/dzc_output_images/gjtccjesi160113_files/12/11_5.jpg
- GeneratedImages/dzc_output_images/gjtccjesi160113_files/12/11_6.jpg
- GeneratedImages/dzc_output_images/gjtccjesi160113_files/12/11_7.jpg
- GeneratedImages/dzc_output_images/gjtccjesi160113_files/12/12_0.jpg
- GeneratedImages/dzc_output_images/gjtccjesi160113_files/12/12_1.jpg
- GeneratedImages/dzc_output_images/gjtccjesi160113_files/12/12_2.jpg
- GeneratedImages/dzc_output_images/gjtccjesi160113_files/12/12_3.jpg
- GeneratedImages/dzc_output_images/gjtccjesi160113_files/12/12_4.jpg
- GeneratedImages/dzc_output_images/gjtccjesi160113_files/12/12_5.jpg
- GeneratedImages/dzc_output_images/gjtccjesi160113_files/12/12_6.jpg
- GeneratedImages/dzc_output_images/gjtccjesi160113_files/12/12_7.jpg
- GeneratedImages/dzc_output_images/gjtccjesi160113_files/12/13_0.jpg
- GeneratedImages/dzc_output_images/gjtccjesi160113_files/12/13_1.jpg
- GeneratedImages/dzc_output_images/gjtccjesi160113_files/12/13_2.jpg
- GeneratedImages/dzc_output_images/gjtccjesi160113_files/12/13_3.jpg
- GeneratedImages/dzc_output_images/gjtccjesi160113_files/12/13_4.jpg
- GeneratedImages/dzc_output_images/gjtccjesi160113_files/12/13_5.jpg
- GeneratedImages/dzc_output_images/gjtccjesi160113_files/12/13_6.jpg
- GeneratedImages/dzc_output_images/gjtccjesi160113_files/12/13_7.jpg
- GeneratedImages/dzc_output_images/gjtccjesi160113_files/12/14_0.jpg
- GeneratedImages/dzc_output_images/gjtccjesi160113_files/12/14_1.jpg
- GeneratedImages/dzc_output_images/gjtccjesi160113_files/12/14_2.jpg
- GeneratedImages/dzc_output_images/gjtccjesi160113_files/12/14_3.jpg
- GeneratedImages/dzc_output_images/gjtccjesi160113_files/12/14_4.jpg
- GeneratedImages/dzc_output_images/gjtccjesi160113_files/12/14_5.jpg
- GeneratedImages/dzc_output_images/gjtccjesi160113_files/12/14_6.jpg
- GeneratedImages/dzc_output_images/gjtccjesi160113_files/12/14_7.jpg
- GeneratedImages/dzc_output_images/gjtccjesi160113_files/12/1_0.jpg
- GeneratedImages/dzc_output_images/gjtccjesi160113_files/12/1_1.jpg
- GeneratedImages/dzc_output_images/gjtccjesi160113_files/12/1_2.jpg
- GeneratedImages/dzc_output_images/gjtccjesi160113_files/12/1_3.jpg
- GeneratedImages/dzc_output_images/gjtccjesi160113_files/12/1_4.jpg
- GeneratedImages/dzc_output_images/gjtccjesi160113_files/12/1_5.jpg
- GeneratedImages/dzc_output_images/gjtccjesi160113_files/12/1_6.jpg
- GeneratedImages/dzc_output_images/gjtccjesi160113_files/12/1_7.jpg
- GeneratedImages/dzc_output_images/gjtccjesi160113_files/12/2_0.jpg
- GeneratedImages/dzc_output_images/gjtccjesi160113_files/12/2_1.jpg
- GeneratedImages/dzc_output_images/gjtccjesi160113_files/12/2_2.jpg
- GeneratedImages/dzc_output_images/gjtccjesi160113_files/12/2_3.jpg
- GeneratedImages/dzc_output_images/gjtccjesi160113_files/12/2_4.jpg
- GeneratedImages/dzc_output_images/gjtccjesi160113_files/12/2_5.jpg
- GeneratedImages/dzc_output_images/gjtccjesi160113_files/12/2_6.jpg
- GeneratedImages/dzc_output_images/gjtccjesi160113_files/12/2_7.jpg
- GeneratedImages/dzc_output_images/gjtccjesi160113_files/12/3_0.jpg
- GeneratedImages/dzc_output_images/gjtccjesi160113_files/12/3_1.jpg
- GeneratedImages/dzc_output_images/gjtccjesi160113_files/12/3_2.jpg
- GeneratedImages/dzc_output_images/gjtccjesi160113_files/12/3_3.jpg
- GeneratedImages/dzc_output_images/gjtccjesi160113_files/12/3_4.jpg
- GeneratedImages/dzc_output_images/gjtccjesi160113_files/12/3_5.jpg
- GeneratedImages/dzc_output_images/gjtccjesi160113_files/12/3_6.jpg
- GeneratedImages/dzc_output_images/gjtccjesi160113_files/12/3_7.jpg
- GeneratedImages/dzc_output_images/gjtccjesi160113_files/12/4_0.jpg
- GeneratedImages/dzc_output_images/gjtccjesi160113_files/12/4_1.jpg
- GeneratedImages/dzc_output_images/gjtccjesi160113_files/12/4_2.jpg
- GeneratedImages/dzc_output_images/gjtccjesi160113_files/12/4_3.jpg
- GeneratedImages/dzc_output_images/gjtccjesi160113_files/12/4_4.jpg
- GeneratedImages/dzc_output_images/gjtccjesi160113_files/12/4_5.jpg
- GeneratedImages/dzc_output_images/gjtccjesi160113_files/12/4_6.jpg
- GeneratedImages/dzc_output_images/gjtccjesi160113_files/12/4_7.jpg
- GeneratedImages/dzc_output_images/gjtccjesi160113_files/12/5_0.jpg
- GeneratedImages/dzc_output_images/gjtccjesi160113_files/12/5_1.jpg
- GeneratedImages/dzc_output_images/gjtccjesi160113_files/12/5_2.jpg
- GeneratedImages/dzc_output_images/gjtccjesi160113_files/12/5_3.jpg
- GeneratedImages/dzc_output_images/gjtccjesi160113_files/12/5_4.jpg
- GeneratedImages/dzc_output_images/gjtccjesi160113_files/12/5_5.jpg
- GeneratedImages/dzc_output_images/gjtccjesi160113_files/12/5_6.jpg
- GeneratedImages/dzc_output_images/gjtccjesi160113_files/12/5_7.jpg
- GeneratedImages/dzc_output_images/gjtccjesi160113_files/12/6_0.jpg
- GeneratedImages/dzc_output_images/gjtccjesi160113_files/12/6_1.jpg
- GeneratedImages/dzc_output_images/gjtccjesi160113_files/12/6_2.jpg
- GeneratedImages/dzc_output_images/gjtccjesi160113_files/12/6_3.jpg
- GeneratedImages/dzc_output_images/gjtccjesi160113_files/12/6_4.jpg
- GeneratedImages/dzc_output_images/gjtccjesi160113_files/12/6_5.jpg
- GeneratedImages/dzc_output_images/gjtccjesi160113_files/12/6_6.jpg
- GeneratedImages/dzc_output_images/gjtccjesi160113_files/12/6_7.jpg
- GeneratedImages/dzc_output_images/gjtccjesi160113_files/12/7_0.jpg
- GeneratedImages/dzc_output_images/gjtccjesi160113_files/12/7_1.jpg
- GeneratedImages/dzc_output_images/gjtccjesi160113_files/12/7_2.jpg
- GeneratedImages/dzc_output_images/gjtccjesi160113_files/12/7_3.jpg
- GeneratedImages/dzc_output_images/gjtccjesi160113_files/12/7_4.jpg
- GeneratedImages/dzc_output_images/gjtccjesi160113_files/12/7_5.jpg
- GeneratedImages/dzc_output_images/gjtccjesi160113_files/12/7_6.jpg
- GeneratedImages/dzc_output_images/gjtccjesi160113_files/12/7_7.jpg
- GeneratedImages/dzc_output_images/gjtccjesi160113_files/12/8_0.jpg
- GeneratedImages/dzc_output_images/gjtccjesi160113_files/12/8_1.jpg
- GeneratedImages/dzc_output_images/gjtccjesi160113_files/12/8_2.jpg
- GeneratedImages/dzc_output_images/gjtccjesi160113_files/12/8_3.jpg
- GeneratedImages/dzc_output_images/gjtccjesi160113_files/12/8_4.jpg
- GeneratedImages/dzc_output_images/gjtccjesi160113_files/12/8_5.jpg
- GeneratedImages/dzc_output_images/gjtccjesi160113_files/12/8_6.jpg
- GeneratedImages/dzc_output_images/gjtccjesi160113_files/12/8_7.jpg
- GeneratedImages/dzc_output_images/gjtccjesi160113_files/12/9_0.jpg
- GeneratedImages/dzc_output_images/gjtccjesi160113_files/12/9_1.jpg
- GeneratedImages/dzc_output_images/gjtccjesi160113_files/12/9_2.jpg
- GeneratedImages/dzc_output_images/gjtccjesi160113_files/12/9_3.jpg
- GeneratedImages/dzc_output_images/gjtccjesi160113_files/12/9_4.jpg
- GeneratedImages/dzc_output_images/gjtccjesi160113_files/12/9_5.jpg
- GeneratedImages/dzc_output_images/gjtccjesi160113_files/12/9_6.jpg
- GeneratedImages/dzc_output_images/gjtccjesi160113_files/12/9_7.jpg
- GeneratedImages/dzc_output_images/gjtccjesi160113_files/13/
- GeneratedImages/dzc_output_images/gjtccjesi160113_files/13/0_0.jpg
- GeneratedImages/dzc_output_images/gjtccjesi160113_files/13/0_1.jpg
- GeneratedImages/dzc_output_images/gjtccjesi160113_files/13/0_10.jpg
- GeneratedImages/dzc_output_images/gjtccjesi160113_files/13/0_11.jpg
- GeneratedImages/dzc_output_images/gjtccjesi160113_files/13/0_12.jpg
- GeneratedImages/dzc_output_images/gjtccjesi160113_files/13/0_13.jpg
- GeneratedImages/dzc_output_images/gjtccjesi160113_files/13/0_14.jpg
- GeneratedImages/dzc_output_images/gjtccjesi160113_files/13/0_2.jpg
- GeneratedImages/dzc_output_images/gjtccjesi160113_files/13/0_3.jpg
- GeneratedImages/dzc_output_images/gjtccjesi160113_files/13/0_4.jpg
- GeneratedImages/dzc_output_images/gjtccjesi160113_files/13/0_5.jpg
- GeneratedImages/dzc_output_images/gjtccjesi160113_files/13/0_6.jpg
- GeneratedImages/dzc_output_images/gjtccjesi160113_files/13/0_7.jpg
- GeneratedImages/dzc_output_images/gjtccjesi160113_files/13/0_8.jpg
- GeneratedImages/dzc_output_images/gjtccjesi160113_files/13/0_9.jpg
- GeneratedImages/dzc_output_images/gjtccjesi160113_files/13/10_0.jpg
- GeneratedImages/dzc_output_images/gjtccjesi160113_files/13/10_1.jpg
- GeneratedImages/dzc_output_images/gjtccjesi160113_files/13/10_10.jpg
- GeneratedImages/dzc_output_images/gjtccjesi160113_files/13/10_11.jpg
- GeneratedImages/dzc_output_images/gjtccjesi160113_files/13/10_12.jpg
- GeneratedImages/dzc_output_images/gjtccjesi160113_files/13/10_13.jpg
- GeneratedImages/dzc_output_images/gjtccjesi160113_files/13/10_14.jpg
- GeneratedImages/dzc_output_images/gjtccjesi160113_files/13/10_2.jpg
- GeneratedImages/dzc_output_images/gjtccjesi160113_files/13/10_3.jpg
- GeneratedImages/dzc_output_images/gjtccjesi160113_files/13/10_4.jpg
- GeneratedImages/dzc_output_images/gjtccjesi160113_files/13/10_5.jpg
- GeneratedImages/dzc_output_images/gjtccjesi160113_files/13/10_6.jpg
- GeneratedImages/dzc_output_images/gjtccjesi160113_files/13/10_7.jpg
- GeneratedImages/dzc_output_images/gjtccjesi160113_files/13/10_8.jpg
- GeneratedImages/dzc_output_images/gjtccjesi160113_files/13/10_9.jpg
- GeneratedImages/dzc_output_images/gjtccjesi160113_files/13/11_0.jpg
- GeneratedImages/dzc_output_images/gjtccjesi160113_files/13/11_1.jpg
- GeneratedImages/dzc_output_images/gjtccjesi160113_files/13/11_10.jpg
- GeneratedImages/dzc_output_images/gjtccjesi160113_files/13/11_11.jpg
- GeneratedImages/dzc_output_images/gjtccjesi160113_files/13/11_12.jpg
- GeneratedImages/dzc_output_images/gjtccjesi160113_files/13/11_13.jpg
- GeneratedImages/dzc_output_images/gjtccjesi160113_files/13/11_14.jpg
- GeneratedImages/dzc_output_images/gjtccjesi160113_files/13/11_2.jpg
- GeneratedImages/dzc_output_images/gjtccjesi160113_files/13/11_3.jpg
- GeneratedImages/dzc_output_images/gjtccjesi160113_files/13/11_4.jpg
- GeneratedImages/dzc_output_images/gjtccjesi160113_files/13/11_5.jpg
- GeneratedImages/dzc_output_images/gjtccjesi160113_files/13/11_6.jpg
- GeneratedImages/dzc_output_images/gjtccjesi160113_files/13/11_7.jpg
- GeneratedImages/dzc_output_images/gjtccjesi160113_files/13/11_8.jpg
- GeneratedImages/dzc_output_images/gjtccjesi160113_files/13/11_9.jpg
- GeneratedImages/dzc_output_images/gjtccjesi160113_files/13/12_0.jpg
- GeneratedImages/dzc_output_images/gjtccjesi160113_files/13/12_1.jpg
- GeneratedImages/dzc_output_images/gjtccjesi160113_files/13/12_10.jpg
- GeneratedImages/dzc_output_images/gjtccjesi160113_files/13/12_11.jpg
- GeneratedImages/dzc_output_images/gjtccjesi160113_files/13/12_12.jpg
- GeneratedImages/dzc_output_images/gjtccjesi160113_files/13/12_13.jpg
- GeneratedImages/dzc_output_images/gjtccjesi160113_files/13/12_14.jpg
- GeneratedImages/dzc_output_images/gjtccjesi160113_files/13/12_2.jpg
- GeneratedImages/dzc_output_images/gjtccjesi160113_files/13/12_3.jpg
- GeneratedImages/dzc_output_images/gjtccjesi160113_files/13/12_4.jpg
- GeneratedImages/dzc_output_images/gjtccjesi160113_files/13/12_5.jpg
- GeneratedImages/dzc_output_images/gjtccjesi160113_files/13/12_6.jpg
- GeneratedImages/dzc_output_images/gjtccjesi160113_files/13/12_7.jpg
- GeneratedImages/dzc_output_images/gjtccjesi160113_files/13/12_8.jpg
- GeneratedImages/dzc_output_images/gjtccjesi160113_files/13/12_9.jpg
- GeneratedImages/dzc_output_images/gjtccjesi160113_files/13/13_0.jpg
- GeneratedImages/dzc_output_images/gjtccjesi160113_files/13/13_1.jpg
- GeneratedImages/dzc_output_images/gjtccjesi160113_files/13/13_10.jpg
- GeneratedImages/dzc_output_images/gjtccjesi160113_files/13/13_11.jpg
- GeneratedImages/dzc_output_images/gjtccjesi160113_files/13/13_12.jpg
- GeneratedImages/dzc_output_images/gjtccjesi160113_files/13/13_13.jpg
- GeneratedImages/dzc_output_images/gjtccjesi160113_files/13/13_14.jpg
- GeneratedImages/dzc_output_images/gjtccjesi160113_files/13/13_2.jpg
- GeneratedImages/dzc_output_images/gjtccjesi160113_files/13/13_3.jpg
- GeneratedImages/dzc_output_images/gjtccjesi160113_files/13/13_4.jpg
- GeneratedImages/dzc_output_images/gjtccjesi160113_files/13/13_5.jpg
- GeneratedImages/dzc_output_images/gjtccjesi160113_files/13/13_6.jpg
- GeneratedImages/dzc_output_images/gjtccjesi160113_files/13/13_7.jpg
- GeneratedImages/dzc_output_images/gjtccjesi160113_files/13/13_8.jpg
- GeneratedImages/dzc_output_images/gjtccjesi160113_files/13/13_9.jpg
- GeneratedImages/dzc_output_images/gjtccjesi160113_files/13/14_0.jpg
- GeneratedImages/dzc_output_images/gjtccjesi160113_files/13/14_1.jpg
- GeneratedImages/dzc_output_images/gjtccjesi160113_files/13/14_10.jpg
- GeneratedImages/dzc_output_images/gjtccjesi160113_files/13/14_11.jpg
- GeneratedImages/dzc_output_images/gjtccjesi160113_files/13/14_12.jpg
- GeneratedImages/dzc_output_images/gjtccjesi160113_files/13/14_13.jpg
- GeneratedImages/dzc_output_images/gjtccjesi160113_files/13/14_14.jpg
- GeneratedImages/dzc_output_images/gjtccjesi160113_files/13/14_2.jpg
- GeneratedImages/dzc_output_images/gjtccjesi160113_files/13/14_3.jpg
- GeneratedImages/dzc_output_images/gjtccjesi160113_files/13/14_4.jpg
- GeneratedImages/dzc_output_images/gjtccjesi160113_files/13/14_5.jpg
- GeneratedImages/dzc_output_images/gjtccjesi160113_files/13/14_6.jpg
- GeneratedImages/dzc_output_images/gjtccjesi160113_files/13/14_7.jpg
- GeneratedImages/dzc_output_images/gjtccjesi160113_files/13/14_8.jpg
- GeneratedImages/dzc_output_images/gjtccjesi160113_files/13/14_9.jpg
- GeneratedImages/dzc_output_images/gjtccjesi160113_files/13/15_0.jpg
- GeneratedImages/dzc_output_images/gjtccjesi160113_files/13/15_1.jpg
- GeneratedImages/dzc_output_images/gjtccjesi160113_files/13/15_10.jpg
- GeneratedImages/dzc_output_images/gjtccjesi160113_files/13/15_11.jpg
- GeneratedImages/dzc_output_images/gjtccjesi160113_files/13/15_12.jpg
- GeneratedImages/dzc_output_images/gjtccjesi160113_files/13/15_13.jpg
- GeneratedImages/dzc_output_images/gjtccjesi160113_files/13/15_14.jpg
- GeneratedImages/dzc_output_images/gjtccjesi160113_files/13/15_2.jpg
- GeneratedImages/dzc_output_images/gjtccjesi160113_files/13/15_3.jpg
- GeneratedImages/dzc_output_images/gjtccjesi160113_files/13/15_4.jpg
- GeneratedImages/dzc_output_images/gjtccjesi160113_files/13/15_5.jpg
- GeneratedImages/dzc_output_images/gjtccjesi160113_files/13/15_6.jpg
- GeneratedImages/dzc_output_images/gjtccjesi160113_files/13/15_7.jpg
- GeneratedImages/dzc_output_images/gjtccjesi160113_files/13/15_8.jpg
- GeneratedImages/dzc_output_images/gjtccjesi160113_files/13/15_9.jpg
- GeneratedImages/dzc_output_images/gjtccjesi160113_files/13/16_0.jpg
- GeneratedImages/dzc_output_images/gjtccjesi160113_files/13/16_1.jpg
- GeneratedImages/dzc_output_images/gjtccjesi160113_files/13/16_10.jpg
[truncated: 9,098 more entries]
